# Supplementary material for: Nuclear Markers Reveal Predominantly North to South Gene Flow in Ixodes scapularis, the Tick Vector of the Lyme Disease Spirochete
Source: PLoS One. 2015 Nov 4;10(11):e0139630. doi: 10.1371/journal.pone.0139630 (PMC4633295; doi:10.1371/journal.pone.0139630)
Supplement: S1 Table — Colors correspond to those in Fig 7B. In individual labels FL = Florida, GA = Georgia, MD = Maryland, MS = Mississippi, NC = North Carolina, NJ = New Jersey, and WI = Wisconsin. (XLSX) [file pone.0139630.s001.xlsx]

## Sheet: Sheet1
Supplemental Table 1 - Membership coefficients (Inferred ancestry) for individual ticks. Colors correspond to those in Figure 7b.
FL=Florida, GA=Georgia, MD = Maryland, MS = Mississippi, NC=North Carolina, NJ=New Jersey, WI=Wisconsin
					Inferred cluster
	Label	(%Missing)	Population	Red	Green	Blue
1	FL01-1	49	1	0.846	0.008	0.145
2	FL02-1	49	1	0.952	0.039	0.009
3	FL03-1	0	1	0.059	0	0.941
4	FL04-1	32	1	0.83	0.163	0.007
5	FL05-1	16	1	0.997	0.002	0.001
6	FL06-1	0	1	0.991	0.006	0.004
7	FL07-1	16	1	0.003	0.002	0.995
8	FL08-1	0	1	0.983	0.016	0
9	FL09-1	0	1	0.947	0.052	0.001
10	FL10-1	32	1	0.958	0.009	0.033
11	FL11-1	0	1	0.989	0.01	0.001
12	FL12-1	0	1	0.987	0.012	0.001
13	FL13-1	32	1	0.964	0.027	0.01
14	FL14-1	0	1	0.973	0.025	0.002
15	FL15-1	0	1	0.969	0.029	0.002
16	FL16-1	7	1	0.945	0.055	0
17	FL17-1	0	1	0.994	0.006	0
18	FL18-1	0	1	0.996	0.003	0.001
19	FL19-1	0	1	0.997	0.002	0.001
20	FL20-1	0	1	0.992	0.006	0.002
21	FL21-1	0	1	0.987	0.012	0.001
22	FL22-1	0	1	0.951	0.045	0.004
23	FL23-1	32	1	0.863	0.084	0.053
24	FL24-1	0	1	0.997	0.002	0
25	FL25-1	32	1	0.697	0.097	0.207
26	FL26-1	0	1	0.937	0.061	0.003
27	FL27-1	0	1	0.985	0.015	0
28	FL28-1	32	1	0.288	0.009	0.703
29	FL29-1	38	1	0.368	0.001	0.631
30	FL30-1	0	1	0.003	0.003	0.994
31	FL31-1	32	1	0.892	0.012	0.096
32	FL32-1	0	1	0.989	0.009	0.002
33	FL33-1	0	1	0.994	0.005	0.001
34	FL34-1	0	1	0.974	0.024	0.003
35	FL35-1	32	1	0.839	0.023	0.138
36	FL36-1	0	1	0.971	0.029	0
37	FL37-1	0	1	0.972	0.027	0
38	FL38-1	0	1	0.982	0.017	0.001
39	FL39-1	0	1	0.996	0.004	0.001
40	FL40-1	0	1	0.005	0.002	0.993
41	FL41-1	0	1	0.978	0.021	0.001
42	FL42-1	0	1	0.958	0.038	0.004
43	FL43-1	0	1	0.767	0.229	0.004
44	FL44-1	0	1	0.987	0.013	0
45	FL45-1	0	1	0.764	0.22	0.017
46	FL46-1	40	1	0.965	0.02	0.015
47	FL47-1	32	1	0.906	0.069	0.025
48	FL48-1	39	1	0.971	0.001	0.028
49	FL49-1	49	1	0.334	0.017	0.649
50	FL50-1	16	1	0.002	0.001	0.997
51	GA01-1	8	2	0.161	0.007	0.831
52	GA02-1	9	2	0.726	0.001	0.273
53	GA03-1	0	2	0.107	0	0.893
54	GA04-1	34	2	0.952	0.016	0.032
55	GA05-1	10	2	0.981	0.017	0.002
56	GA06-1	6	2	0.998	0.001	0.001
57	GA07-1	32	2	0.915	0.022	0.063
58	GA08-1	57	2	0.985	0.012	0.003
59	GA09-1	9	2	0.999	0.001	0
60	GA10-1	36	2	0.951	0.016	0.032
61	GA11-1	60	2	0.93	0.005	0.066
62	GA12-1	5	2	0.996	0.001	0.003
63	GA13-1	21	2	0.008	0	0.992
64	GA14-1	0	2	0.991	0.004	0.005
65	GA15-1	5	2	0.968	0.032	0.001
66	GA16-1	41	2	0.688	0.01	0.302
67	GA17-1	25	2	0.991	0.004	0.005
68	GA18-1	18	2	0.955	0.039	0.005
69	GA19-1	57	2	0.904	0.018	0.078
70	GA20-1	16	2	0.999	0.001	0.001
71	GA21-1	16	2	0.001	0	0.999
72	GA22-1	49	2	0.941	0.007	0.052
73	GA23-1	49	2	0.002	0.003	0.995
74	GA24-1	11	2	0.917	0.081	0.002
75	GA25-1	11	2	0.992	0.007	0.001
76	GA26-1	16	2	0.997	0.003	0.001
77	GA27-1	16	2	0.001	0	0.999
78	GA28-1	49	2	0.004	0.01	0.986
79	GA29-1	49	2	0.039	0.011	0.95
80	GA30-1	16	2	0.993	0.002	0.005
81	GA31-1	2	2	0.996	0.001	0.002
82	GA32-1	2	2	0	0	0.999
83	GA33-1	16	2	0.999	0.001	0.001
84	GA34-1	49	2	0.046	0.018	0.936
85	GA35-1	2	2	0.74	0.008	0.252
86	GA36-1	0	2	0.976	0.023	0.001
87	GA37-1	35	2	0.033	0.003	0.964
88	GA38-1	32	2	0.712	0.002	0.286
89	GA39-1	42	2	0.004	0.012	0.984
90	GA40-1	0	2	0.001	0.001	0.998
91	GA41-1	11	2	0.994	0	0.005
92	GA42-1	5	2	0.987	0.012	0.001
93	GA43-1	0	2	0.991	0.008	0.002
94	GA44-1	0	2	0.005	0	0.994
95	GA45-1	0	2	0.978	0.006	0.016
96	GA46-1	2	2	0.99	0.005	0.005
97	GA47-1	43	2	0.825	0.01	0.165
98	GA48-1	0	2	0.99	0.009	0
99	GA49-1	40	2	0.839	0.011	0.149
100	GA50-1	4	2	0.937	0.06	0.004
101	MD01-1	16	3	0.006	0.993	0
102	MD02-1	0	3	0.002	0.997	0
103	MD03-1	0	3	0.027	0.972	0
104	MD04-1	16	3	0.008	0.99	0.002
105	MD05-1	0	3	0.026	0.973	0
106	MD06-1	0	3	0.004	0.996	0
107	MD07-1	16	3	0.018	0.98	0.001
108	MD08-1	16	3	0.325	0.674	0.001
109	MD09-1	5	3	0.002	0.151	0.846
110	MD10-1	8	3	0.184	0.815	0
111	MD11-1	0	3	0.114	0.885	0.001
112	MD12-1	0	3	0.253	0.208	0.539
113	MD13-1	16	3	0.072	0.927	0.001
114	MD14-1	49	3	0.022	0.965	0.013
115	MD15-1	0	3	0.14	0.858	0.002
116	MD16-1	16	3	0.011	0.988	0.001
117	MD17-1	8	3	0.016	0.984	0
118	MD18-1	16	3	0.012	0.987	0.001
119	MD19-1	16	3	0.007	0.992	0
120	MD20-1	0	3	0.002	0.997	0.001
121	MD21-1	0	3	0.022	0.977	0.001
122	MD22-1	0	3	0.044	0.955	0.001
123	MD23-1	49	3	0.003	0.996	0.001
124	MD24-1	0	3	0.043	0.956	0
125	MD25-1	0	3	0.021	0.978	0.001
126	MD26-1	0	3	0.004	0.995	0.001
127	MD27-1	49	3	0.057	0.934	0.008
128	MD28-1	0	3	0.021	0.978	0
129	MD29-1	16	3	0.26	0.738	0.002
130	MD30-1	0	3	0.032	0.967	0.001
131	MD31-1	0	3	0.005	0.995	0
132	MD32-1	49	3	0.014	0.977	0.01
133	MD33-1	0	3	0.006	0.994	0.001
134	MD34-1	0	3	0.01	0.99	0.001
135	MD35-1	16	3	0.035	0.964	0.001
136	MD36-1	25	3	0.015	0.984	0.001
137	MD37-1	0	3	0.022	0.978	0
138	MD38-1	0	3	0.002	0.996	0.002
139	MD39-1	40	3	0.011	0.983	0.006
140	MD40-1	25	3	0.037	0.963	0
141	MD41-1	0	3	0.156	0.843	0.001
142	MD42-1	0	3	0.176	0.823	0
143	MD43-1	16	3	0.014	0.985	0
144	MD44-1	8	3	0	0.999	0
145	MD45-1	0	3	0.086	0.913	0.001
146	MD46-1	16	3	0.016	0.984	0
147	MD47-1	0	3	0.006	0.994	0
148	MD48-1	0	3	0.037	0.962	0.001
149	MD49-1	13	3	0.013	0.987	0.001
150	MD50-1	46	3	0.007	0.987	0.006
151	MS01-1	29	4	0.583	0.416	0.001
152	MS02-1	78	4	0.646	0.344	0.01
153	MS03-1	39	4	0.55	0.45	0
154	MS04-1	23	4	0.996	0.004	0
155	MS05-1	49	4	0.949	0.05	0.001
156	MS06-1	0	4	0.994	0.004	0.002
157	MS07-1	48	4	0.799	0.035	0.166
158	MS08-1	39	4	0.701	0.291	0.007
159	MS09-1	0	4	0.983	0.012	0.005
160	MS10-1	38	4	0.924	0.014	0.063
161	MS11-1	5	4	0.947	0.052	0.001
162	MS12-1	0	4	0.957	0.025	0.018
163	MS13-1	0	4	0.982	0.017	0
164	MS14-1	7	4	0.993	0.006	0.001
165	MS15-1	7	4	0.992	0.004	0.004
166	MS16-1	0	4	0.994	0.006	0.001
167	MS17-1	0	4	0.996	0.002	0.003
168	MS18-1	0	4	0.997	0.002	0.001
169	MS19-1	0	4	0.964	0.035	0.001
170	MS20-1	7	4	0.975	0.023	0.002
171	MS21-1	0	4	0.003	0.09	0.906
172	MS22-1	32	4	0.967	0.006	0.027
173	MS23-1	0	4	0.994	0.004	0.002
174	MS24-1	0	4	0.975	0.02	0.005
175	MS25-1	0	4	0.996	0.002	0.002
176	MS26-1	32	4	0.954	0.044	0.002
177	MS27-1	40	4	0.915	0.018	0.067
178	MS28-1	0	4	0.973	0.026	0.001
179	MS29-1	0	4	0.003	0.001	0.996
180	MS30-1	0	4	0.857	0.142	0.001
181	MS31-1	0	4	0.804	0.195	0
182	MS32-1	45	4	0.956	0.003	0.042
183	MS33-1	32	4	0.985	0.012	0.003
184	MS34-1	0	4	0.983	0.013	0.004
185	MS35-1	0	4	0.994	0.006	0
186	MS36-1	7	4	0.935	0.065	0.001
187	MS37-1	32	4	0.338	0.001	0.661
188	MS38-1	0	4	0.986	0.014	0
189	MS39-1	7	4	0.974	0.024	0.002
190	MS40-1	0	4	0.996	0.003	0.001
191	MS41-1	32	4	0.97	0.003	0.027
192	MS42-1	41	4	0.403	0.593	0.004
193	MS43-1	0	4	0.988	0.011	0
194	MS44-1	38	4	0.979	0.021	0
195	MS45-1	46	4	0.002	0	0.997
196	MS46-1	78	4	0.005	0.992	0.003
197	MS47-1	32	4	0.918	0.018	0.064
198	MS48-1	0	4	0.986	0.013	0.001
199	MS49-1	38	4	0.863	0.008	0.129
200	MS50-1	38	4	0.955	0.004	0.041
201	NC01-1	0	5	0.851	0.003	0.146
202	NC02-1	0	5	0.005	0	0.994
203	NC03-1	5	5	0.967	0.032	0.001
204	NC04-1	0	5	0.997	0.001	0.002
205	NC05-1	32	5	0.025	0.002	0.973
206	NC06-1	5	5	0.937	0.061	0.003
207	NC07-1	5	5	0.001	0	0.998
208	NC08-1	5	5	0.971	0.027	0.002
209	NC09-1	5	5	0.004	0.001	0.995
210	NC10-1	0	5	0.996	0.004	0
211	NC11-1	14	5	0.001	0	0.999
212	NC12-1	7	5	0.893	0.009	0.098
213	NC13-1	0	5	0.997	0.003	0
214	NC14-1	49	5	0.02	0.007	0.973
215	NC15-1	0	5	0.979	0.019	0.002
216	NC16-1	5	5	0.986	0.007	0.007
217	NC17-1	5	5	0.928	0.069	0.004
218	NC18-1	0	5	0.978	0.02	0.002
219	NC19-1	0	5	0.99	0.009	0.001
220	NC20-1	0	5	0.992	0.007	0.001
221	NC21-1	0	5	0.997	0.002	0.001
222	NC22-1	5	5	0.993	0.006	0.001
223	NC23-1	38	5	0.015	0.006	0.979
224	NC24-1	0	5	0.937	0.008	0.055
225	NC25-1	32	5	0.023	0.006	0.971
226	NC26-1	0	5	0.985	0.013	0.002
227	NC27-1	0	5	0.982	0.017	0.001
228	NC28-1	5	5	0.001	0.001	0.998
229	NC29-1	0	5	0.998	0	0.001
230	NC30-1	5	5	0.97	0.028	0.001
231	NC31-1	32	5	0.83	0.003	0.166
232	NC32-1	0	5	0.005	0.001	0.993
233	NC33-1	0	5	0.997	0.002	0
234	NC34-1	5	5	0.998	0.002	0
235	NC35-1	0	5	0.898	0	0.101
236	NC36-1	0	5	0.994	0.004	0.002
237	NC37-1	32	5	0.024	0.007	0.97
238	NC38-1	0	5	0.935	0.063	0.002
239	NC39-1	0	5	0.003	0.001	0.996
240	NC40-1	0	5	0.894	0.104	0.002
241	NC41-1	0	5	0.003	0	0.996
242	NC42-1	5	5	0.007	0.004	0.99
243	NC43-1	5	5	0.997	0.002	0.001
244	NC44-1	5	5	0.998	0.001	0.001
245	NC45-1	5	5	0.956	0.044	0.001
246	NC46-1	0	5	0.001	0	0.999
247	NC47-1	21	5	0.001	0.001	0.999
248	NC48-1	5	5	0.996	0.001	0.002
249	NC49-1	28	5	0.993	0.007	0
250	NC50-1	36	5	0.979	0.019	0.002
251	NJ01-1	16	6	0.278	0.722	0
252	NJ02-1	16	6	0.015	0.984	0.001
253	NJ03-1	7	6	0.021	0.978	0
254	NJ04-1	16	6	0.103	0.896	0
255	NJ05-1	16	6	0.018	0.981	0
256	NJ06-1	0	6	0.166	0.833	0.001
257	NJ07-1	0	6	0.145	0.855	0
258	NJ08-1	7	6	0.052	0.948	0
259	NJ09-1	0	6	0.001	0.998	0
260	NJ10-1	7	6	0.037	0.963	0
261	NJ11-1	0	6	0.009	0.991	0
262	NJ12-1	0	6	0.001	0.999	0
263	NJ13-1	0	6	0.029	0.971	0
264	NJ14-1	16	6	0.007	0.993	0
265	NJ15-1	23	6	0.044	0.955	0.001
266	NJ16-1	0	6	0.029	0.967	0.004
267	NJ17-1	32	6	0.011	0.978	0.01
268	NJ18-1	0	6	0.051	0.948	0.001
269	NJ19-1	0	6	0.037	0.963	0
270	NJ20-1	0	6	0.032	0.967	0
271	NJ21-1	0	6	0.006	0.992	0.001
272	NJ22-1	16	6	0.175	0.824	0.001
273	NJ23-1	0	6	0.034	0.965	0.001
274	NJ24-1	13	6	0.003	0.996	0.001
275	NJ25-1	16	6	0.037	0.96	0.002
276	NJ26-1	32	6	0.029	0.955	0.016
277	NJ27-1	0	6	0.013	0.987	0
278	NJ28-1	0	6	0.42	0.579	0.001
279	NJ29-1	8	6	0.007	0.992	0.001
280	NJ30-1	16	6	0.016	0.983	0.002
281	NJ31-1	0	6	0.171	0.828	0.001
282	NJ32-1	0	6	0.001	0.998	0.001
283	NJ33-1	16	6	0.014	0.986	0.001
284	NJ34-1	0	6	0.005	0.994	0.001
285	NJ35-1	0	6	0.234	0.766	0
286	NJ36-1	0	6	0.012	0.986	0.001
287	NJ37-1	7	6	0.007	0.992	0
288	NJ38-1	8	6	0.006	0.992	0.001
289	NJ39-1	7	6	0.019	0.98	0.001
290	NJ40-1	0	6	0.002	0.997	0.001
291	NJ41-1	41	6	0.027	0.968	0.005
292	NJ42-1	0	6	0.014	0.986	0
293	NJ43-1	0	6	0.04	0.959	0.001
294	NJ44-1	0	6	0.009	0.99	0.001
295	NJ45-1	0	6	0.037	0.963	0
296	NJ46-1	0	6	0.042	0.957	0.001
297	NJ47-1	0	6	0.016	0.984	0
298	NJ48-1	7	6	0.025	0.974	0.001
299	NJ49-1	32	6	0.006	0.992	0.002
300	NJ50-1	7	6	0.015	0.984	0
301	WI01-1	6	7	0.159	0.841	0
302	WI02-1	0	7	0.008	0.99	0.002
303	WI03-1	0	7	0.005	0.994	0.001
304	WI04-1	0	7	0.007	0.991	0.002
305	WI05-1	0	7	0.03	0.97	0
306	WI06-1	0	7	0.005	0.995	0
307	WI07-1	0	7	0.024	0.976	0
308	WI08-1	15	7	0.032	0.968	0
309	WI09-1	0	7	0.016	0.983	0
310	WI10-1	16	7	0.003	0.996	0.001
311	WI11-1	0	7	0.005	0.994	0.001
312	WI12-1	0	7	0.004	0.996	0
313	WI13-1	41	7	0.018	0.968	0.013
314	WI14-1	0	7	0.037	0.963	0.001
315	WI15-1	0	7	0.035	0.964	0.001
316	WI16-1	0	7	0.004	0.996	0
317	WI17-1	0	7	0.006	0.993	0
318	WI18-1	32	7	0.003	0.997	0
319	WI19-1	0	7	0.127	0.873	0
320	WI20-1	32	7	0.004	0.995	0.001
321	WI21-1	0	7	0.045	0.954	0
322	WI22-1	0	7	0.017	0.983	0
323	WI23-1	0	7	0.009	0.99	0
324	WI24-1	38	7	0.035	0.85	0.114
325	WI25-1	0	7	0.012	0.988	0.001
326	WI26-1	39	7	0.006	0.993	0.001
327	WI27-1	0	7	0.001	0.998	0.001
328	WI28-1	0	7	0.007	0.992	0.001
329	WI29-1	0	7	0.033	0.967	0
330	WI30-1	0	7	0.002	0.997	0.001
331	WI31-1	39	7	0.022	0.976	0.002
332	WI32-1	0	7	0.166	0.834	0
333	WI33-1	16	7	0.011	0.989	0
334	WI34-1	0	7	0.003	0.981	0.016
335	WI35-1	0	7	0.004	0.995	0.001
336	WI36-1	0	7	0.007	0.992	0.001
337	WI37-1	0	7	0.011	0.988	0.001
338	WI38-1	0	7	0.127	0.872	0.001
339	WI39-1	16	7	0.006	0.993	0
340	WI40-1	0	7	0.031	0.968	0
341	WI41-1	7	7	0.013	0.987	0
342	WI42-1	0	7	0.001	0.998	0.001
343	WI43-1	0	7	0.07	0.93	0
344	WI44-1	0	7	0.039	0.96	0
345	WI45-1	0	7	0.029	0.97	0
346	WI46-1	0	7	0.156	0.844	0
347	WI47-1	32	7	0.011	0.977	0.013
348	WI48-1	49	7	0.025	0.964	0.011
349	WI49-1	67	7	0.018	0.974	0.009
350	WI50-1	67	7	0.015	0.972	0.013
